# Supplementary material for: Topical Application of A New Herbal Complex, NI-01, Ameliorates House Dust Mite-Induced Atopic Dermatitis in NC/Nga Mice
Source: Nutrients. 2020 Apr 27;12(5):1240. doi: 10.3390/nu12051240 (PMC7284439; doi:10.3390/nu12051240)
Supplement: Supplementary file 1 [file nutrients-12-01240-s001.zip]

Archive with 1 entries (1 files):
- nutrients-767693-supplementary.docx
